# Supplementary material for: Designing C9N10 Anchored Single Mo Atom as an Efficient Electrocatalyst for Nitrogen Fixation
Source: Molecules. 2024 Oct 9;29(19):4768. doi: 10.3390/molecules29194768 (PMC11478105; doi:10.3390/molecules29194768)
Supplement: Supplementary file 1 [file molecules-29-04768-s001.zip]

Archive with 1 entries (1 files):
- molecules-3219880-SI.pdf
